# Supplementary material for: Vaccination with DC-SIGN-Targeting αGC Liposomes Leads to Tumor Control, Irrespective of Suboptimally Activated T-Cells
Source: Pharmaceutics. 2024 Apr 24;16(5):581. doi: 10.3390/pharmaceutics16050581 (PMC11124829; doi:10.3390/pharmaceutics16050581)
Supplement: Supplementary file 1 [file pharmaceutics-16-00581-s001.zip]

Archive with 3 entries (3 files):
- Supplementary figures.pdf
- Supplementary materials & methods.pdf
- Supplementary Table S1.pdf
